# Supplementary material for: Real-World Electronic Medical Records Data Identify Risk Factors for Myelofibrosis and Can Be Used to Validate Established Prognostic Scores
Source: Cancers (Basel). 2024 Apr 5;16(7):1416. doi: 10.3390/cancers16071416 (PMC11011132; doi:10.3390/cancers16071416)
Supplement: Supplementary file 1 [file cancers-16-01416-s001.zip]

Archive with 1 entries (1 files):
- cancers-2921716-supplementary.pdf
